# Supplementary material for: Lactylation‐Driven IGF2BP3‐Mediated Serine Metabolism Reprogramming and RNA m6A—Modification Promotes Lenvatinib Resistance in HCC
Source: Adv Sci (Weinh). 2024 Oct 25;11(46):2401399. doi: 10.1002/advs.202401399 (PMC11633555; doi:10.1002/advs.202401399)
Supplement: Supplementary file 2 — Supplemental Table 1 [file ADVS-11-2401399-s002.xlsx]

## Sheet: Figure 1 
1C
Class	WT-1	WT-2	WT-3	LR-1	LR-2	LR-3
MOCS2	0	0	0	0	1.35196	0
B4GALT4	0	0.631009	0	0.981533	1.03211	1.35535
SAP30	0	1.00316	1.16672	0	0.830122	0
PFKP	0	1.19554	0	0	0.904965	0.899495			1D		2-NBDG uptake								1 E
CASP6	0.304945	0.312294	0.311413	1.67268	1.67422	1.72445
GFPT1	0.679265	0.678686	0.694819	1.31469	1.3154	1.31714
GUSB	0.48523	0.480551	0.495456	1.54549	1.49527	1.49801
MPI	0.676161	0.690333	0.683985	1.30477	1.32962	1.31513														lactate genration
PYGL	0.535268	0.5267	0.521586	1.50582	1.44408	1.46654				WT			LR							WT			LR
NT5E	1.36778	1.39973	1.39762	0.618468	0.618655	0.597737			Hep 3B	1.07182	0.946838	0.981338	1.85946	1.85323	1.82244				Hep 3B	0.672365	1.03989	1.28775	4.36467	3.50997	4.36467
PC	1.28384	1.29393	1.32005	0.70023	0.692174	0.709772			Huh7	0.991335	1.01733	0.991335	1.6648	1.65372	1.6871				Huh7	1.02326	0.944767	1.03198	3.29942	3.59012	4.46512
IDH1	0.413887	0.399752	0.384553	1.64754	1.5762	1.57807			hepa 1-6	0.966069	0.889851	1.14408	2.07531	2.02759	2.09615				Hepa1-6	0.986	1.102	1.028	3.125	2.396	3.115
FAM162A	0.454402	0.475961	0.487721	1.53794	1.49736	1.54662
EGFR	0.779602	0.770178	0.785451	1.23118	1.22894	1.20464
PLOD1	1.3849	1.35504	1.34386	0.618665	0.642851	0.654683
HK2	1.64579	1.62587	1.59396	0.350291	0.39685	0.387233
GNPDA1	0.653756	0.642328	0.612988	1.39367	1.34674	1.35052
MIF	1.42825	1.49086	1.52798	0.499749	0.510896	0.542266
AGL	0.755603	0.764977	0.759957	1.23157	1.27558	1.21231
ME1	0.469796	0.507439	0.473262	1.54036	1.57103	1.43811			1K
AKR1A1	0.845377	0.838465	0.83795	1.1832	1.14746	1.14754													1L			Hep 3B LR
ALDH9A1	0.545708	0.502601	0.523476	1.54809	1.42662	1.4535				IC50 3B										3B apoptosis
PGAM2	1.35855	1.2916	1.38296	0.659575	0.66914	0.638171				Concentration (ug/ml)	Hep 3B LR			Hep 3B LR+ 2-DG
G6PD	1.24183	1.21621	1.21602	0.787994	0.785706	0.752236				0	102.1	112.1	105.2	102.01	99.89	101.32					NC			2-DG
ME2	0.66938	0.627675	0.655929	1.35909	1.30183	1.3861				0.13	101.1	99.68	102.12	99.65	98.556	97.63				DMSO	0.957384	1.03617	1.00644	0.942517	1.77701	2.67146
GMPPB	1.47793	1.4493	1.54675	0.475677	0.517026	0.533311				0.4	99.85	98.63	98.56	89.69	89.68	99.45				LVN (40 µM)	2.6447	2.68781	2.80674	4.69772	4.56393	4.50446
GLRX	0.315343	0.297433	0.335146	1.85796	1.55228	1.64183				1.2	98.65	97.65	97.35	87.66	86.55	91.23
CYB5A	0.800619	0.815196	0.833231	1.19302	1.16466	1.19327				3.7	89.68	90.12	89.36	51.32	56.23	48.36
SLC25A13	0.859747	0.852045	0.863698	1.16152	1.12164	1.14136				11.1	78.36	86.38	76.35	42.32	39.2	45.9
CDK1	1.43106	1.31839	1.39632	0.594001	0.637046	0.623177				33.3	58.35	58.35	59.23	19.1	19.0267	29.5246
PLOD2	1.24433	1.30482	1.2973	0.691037	0.737868	0.724643				100	28.01	35.36	39.36	13.23	19.68	18.2644
ABCB6	0.667699	0.625368	0.661319	1.37923	1.38335	1.28303
PKP2	0.6767	0.659355	0.704901	1.37196	1.3141	1.27298
UGP2	0.823517	0.775913	0.800641	1.22523	1.17427	1.20043
DLD	0.717651	0.754799	0.775866	1.21522	1.28571	1.25075
ALDH7A1	0.874366	0.841346	0.843573	1.17174	1.13274	1.13624
SOX9	1.46697	1.45031	1.4361	0.609601	0.520694	0.516323
PSMC4	1.18905	1.13953	1.22216	0.822925	0.807432	0.8189
GALE	0.765003	0.721941	0.727347	1.32537	1.23534	1.225
SLC25A10	0.78187	0.777154	0.771166	1.28776	1.19602	1.18603
CUX1	0.80824	0.798558	0.784343	1.25851	1.17473	1.17562
GYS1	0.712264	0.751152	0.762866	1.31828	1.21712	1.23831
GPC3	0.741239	0.752334	0.797924	1.26664	1.25233	1.18952
HSPA5	1.31006	1.20248	1.24354	0.777657	0.726501	0.739764
NASP	1.12683	1.0861	1.12776	0.901028	0.879056	0.879232
RABGAP1L	0.739676	0.753086	0.814107	1.25006	1.2118	1.23127
GCLC	0.79736	0.734269	0.729476	1.28704	1.22822	1.22363																Hep 3B siTUFM SIbp3
GFUS	1.31705	1.20314	1.21604	0.774198	0.759041	0.730531																Concentration (ug/ml)	Hep 3B siNC			siTUFM-1			siTUFM-2			siIGF2BP3-1			siIGF2BP3-2
LHPP	0.385986	0.500124	0.483266	1.49768	1.58698	1.54596																0	104.5	105.9	110.1	102.5	99.8	100.4	100.5	103.5	103.5	101.5	100.6	104.4	102.8	102.7	99.8
CTH	0.509247	0.62743	0.599308	1.39268	1.46356	1.40777			1N												1O	0.13	101.1	101.2	102.5	97.6	95.8	98.7	95.8	99.8	97.5	98.6	97.5	96.7	98.6	97.8	95.6
HS2ST1	1.43668	1.25515	1.34234	0.699986	0.640964	0.624877					TUFM K91	IGF2BP3 K76	MTTP K598	VDAC1 K109	GGCT K181							0.4	99.6	98.7	100.5	85.6	81.4	90.5	86.9	89.2	90.6	86.8	90.4	85.4	87.5	84.5	83.1
PGM2	1.09065	1.1159	1.12696	0.865859	0.896591	0.904043					14.366	10.829	10.443	9.333	9.296							1.2	96.3	97.65	96.8	85.1	81.6	84.6	83.2	88.4	85.7	80.1	82.5	83.1	80.4	81.5	80.4
GNE	1.47589	1.49817	1.66299	0.382718	0.500875	0.479357																3.7	90.2	91.4	90.2	63.6	70.1	55.6	70.5	80.4	61.2	70.1	65.2	63.4	60.2	65.3	62.1
GALK1	0.863098	0.836501	0.867347	1.18643	1.11647	1.13015																11.1	85.3	80.2	79.6	56.1	68.6	53	59.6	68.4	59.6	45.2	42.1	49.5	42.1	35.4	34.2
TPI1	0.880528	0.83598	0.852063	1.18247	1.13097	1.11799																33.3	58.35	61.02	58.6	46.5	51.2	57.2	55.1	50.7	53.1	21.4	20.5	25.6	20.4	15.6	19.9
COG2	0.827771	0.863467	0.83039	1.15314	1.206	1.11922																100	32.8	35.8	35	35.6	31.2	29.6	25.6	35.4	28.6	15.1	16.5	12.7	12.1	10.2	9.8
GALK2	0.830409	0.757413	0.737131	1.22957	1.23636	1.20911
BPNT1	0.889635	0.850079	0.85857	1.17449	1.11406	1.11316
MET	1.18251	1.33087	1.33251	0.678836	0.734249	0.741019
MDH1	0.838434	0.767207	0.785192	1.25683	1.18281	1.16953
PMM2	0.891784	0.86602	0.852069	1.10323	1.17014	1.11675
PHKA2	0.555612	0.663408	0.562108	1.27837	1.44322	1.49728
GMPPA	1.31257	1.54093	1.55044	0.464811	0.590464	0.540781
TALDO1	1.10608	1.09285	1.16479	0.901661	0.875233	0.859393
PFKFB2	0.559944	0.574667	0.584369	1.32428	1.53003	1.42672
B3GAT3	1.41614	1.1877	1.27281	0.76109	0.694761	0.667501
PYGB	0.900629	0.829577	0.841593	1.17884	1.14132	1.10804
SLC16A3	1.18033	1.11173	1.18944	0.823709	0.885691	0.809098
GOT1	1.27651	1.14707	1.19934	0.846598	0.76403	0.766451			1P
RARS1	0.929859	0.88139	0.923373	1.10608	1.09328	1.06602					Class	WT-1	WT-2	WT-3	LR-1	LR-2	LR-3
B4GALT1	0.773113	0.768635	0.825341	1.12069	1.30019	1.21203					TUFM	0.946988	0.873288	0.889071	1.16543	1.05639	1.06883
DSC2	0.578939	0.525017	0.382201	1.63013	1.41855	1.46515					IGF2BP3	0.994025	0.961646	0.986203	1.03953	0.994365	1.02423
HDLBP	1.04844	1.02175	1.0467	0.96374	0.966484	0.952887					MTTP	0.379072	0.354921	0.363672	1.69588	1.60373	1.60273
PKM	1.13719	1.05608	1.11237	0.921508	0.884666	0.888189					VDAC1	0.840478	0.780582	0.782338	1.24131	1.17033	1.18496
TXN	0.933389	0.867464	0.89909	1.12511	1.10831	1.06665					GGCT	0.748177	0.701581	0.714747	1.33914	1.29377	1.20258
P4HA1	1.12284	1.07584	1.04767	0.905453	0.917464	0.930737
ERO1A	1.17039	1.07992	1.12551	0.91299	0.870712	0.840483
AK3	0.905388	0.915904	0.943211	1.11447	1.04983	1.07119
RPE	0.757415	0.761924	0.633365	1.17818	1.258	1.41111
B3GALT6	1.12919	1.24279	1.23964	0.713349	0.840654	0.834379
PGK1	0.945125	0.866905	0.904578	1.13288	1.08022	1.07029
NSDHL	1.10634	1.05259	1.12045	0.951013	0.894151	0.875452
COPB2	1.08146	1.0467	1.05325	0.97386	0.931821	0.912904
SDHC	0.640033	0.806445	0.764509	1.091	1.38941	1.3086
CAPN5	0.071316	0.213842	0	1.79956	1.49897	1.41632
MOCS2	0.395844	0	0.568972	1.17218	1.56182	1.30118
SLC37A4	0.88395	0.80923	0.812479	1.32216	1.08191	1.09027
GOT2	0.992696	0.95531	0.976206	1.02543	1.02934	1.02102
KIF2A	0.946987	0.96039	0.953627	1.0664	0.997187	1.07541
PGAM1	1.15434	1.05005	1.02393	0.963791	0.913792	0.894091
KIF20A	0.941103	1.48579	1.45088	0	0.573908	0.548317
ALG1	1.07902	1.19977	1.04814	0.979425	0.836368	0.857283
CLN6	0.834563	0.994602	0.904296	1.09135	1.12077	1.05442
PGLS	0.996297	0.91593	0.898894	1.08396	1.08942	1.0155
AURKA	1.30902	1.44814	0.952059	0.579382	0.711404	0
P4HA2	0.894857	0.990257	0.947586	1.00739	1.07341	1.08651
TMPO	0.996731	0.941085	0.97605	1.04726	1.01258	1.02629
FKBP4	1.12553	1.01618	1.0424	0.992028	0.914072	0.909793
PPIA	1.10849	0.99857	1.06151	0.985013	0.90946	0.936961

## Sheet: Figure S1
S1A	IC50
		Concentration (ug/ml)	Hep-3B WT			Hep-3B LR					Concentration (ug/ml)	Huh7-WT			Huh7-LR				Concentration (ug/ml)	Hepa1-6 WT			Hepa1-6 LR
		0	103.505	103.505	92.9907	107.283	108.765	103.952			0	101.583	98.5434	101.457	97.7964	100.418	101.786		0	105.2	101.5	104.1	101.4	99.8	105.2
		0.13	97.1963	99.1822	99.5327	100.673	103.366	100.402			0.13	97.5174	98.2774	94.0975	96.0562	96.1596	96.3875		0.13	100.5	101.5	100.4	98.6	97.8	101.5
		0.4	93.9252	92.9907	91.2383	92.2018	95.7198	97.4382			0.4	75.6111	72.1913	74.0912	89.4453	85.5699	86.0258		0.4	89.6	99.78	95.6	97.8	99	100.5
		1.2	80.8879	79.486	80.8879	89.3437	95.8504	87.3324			1.2	69.9113	62.5712	69.4047	88.617	89.1869	85.9954		1.2	79.6	89.4	91.5	84.9	90.5	97.5
		3.7	46.1542	47.5701	48.3879	83.5215	85.5328	86.5914			3.7	62.3116	63.0716	62.3116	82.1565	80.8404	80.7523		3.7	72.1	88.2	65.6	83.8	79.8	88.9
		11.1	29.0748	22.9206	21.5701	76.5349	77.0642	79.3931			11.1	47.2451	45.7251	45.8518	79.2812	79.3951	78.9392		11.1	43.1	38.9	48.6	79.6	80.6	81.3
		33.3	10.0514	9.33645	10.1121	67.8546	52.6182	57.2195			33.3	26.9854	27.7454	25.8455	53.0851	53.655	63.769		33.3	24.1	15.9	24.5	55.3	59.6	62.5
		100	1.83645	1.25327	2.123	21.7008	31.8045	25.3225			100	2.40659	3.29322	2.40659	27.8951	38.9681	29.9011		100	5.3	2.4	4.3	42.1	23.5	35.2
S1E
			Hep3B														Huh7
			Time (minutes)	LR					WT
			1.64355	39.7877	42.4156	45.4332	44.9231	47.6684	19.2561	30.4831	28.0196	28.8606	32.2794					Time (minutes)	LR					WT
			11.1641	38.5639	42.6272	43.7974	43.103	46.1686	17.0278	30.3515	27.7993	28.1593	31.5896					1.82434	44.1643	47.0814	50.4309	49.8647	52.912	21.3742	33.8363	31.1017	32.0353	35.8302
			20.66	39.0611	41.0811	43.4555	42.7516	46.1447	17.5012	30.6304	25.9792	27.3426	31.2172					12.3921	42.8059	47.3162	48.6151	47.8443	51.2472	18.9009	33.6902	30.8572	31.2568	35.0645
			30.2362	87.2814	93.4254	81.2899	80.6699	87.4242	24.6627	53.6863	51.6811	50.1871	49.942					22.9326	43.3579	45.6	48.2356	47.4543	51.2206	19.4263	33.9998	28.8369	30.3503	34.6511
			39.7293	91.0919	96.7736	81.7496	81.8833	88.7997	26.0482	53.998	47.8872	49.7785	50.8842					33.5621	107.539	115.109	100.157	99.3934	107.715	30.3869	66.1468	63.6762	61.8355	61.5335
			49.2111	91.6161	95.5305	80.4848	81.4281	89.5043	24.4726	51.2905	58.7965	48.2892	50.6745					44.0996	112.234	119.235	100.724	100.888	109.41	32.0939	66.5309	59.0018	61.3321	62.6944
			58.82	31.3055	32.0546	21.5566	21.987	23.679	9.21537	16.4815	21.6687	18.7865	15.2872					54.6243	112.88	117.703	99.1653	100.328	110.278	30.1526	63.195	60.1221	59.4972	62.436
			68.3165	24.4504	24.8398	16.6005	17.1891	18.0259	7.09905	14.6132	17.5998	14.85	11.1645					65.2902	34.7491	35.5806	23.9278	24.4056	26.2837	10.2291	18.2945	24.0522	20.8531	16.9688
			77.6034	20.4939	20.7596	14.713	14.8975	15.3867	5.83262	12.0395	14.631	12.7016	9.16515					75.8313	27.14	27.5722	18.4265	19.0799	20.0087	7.87995	16.2207	19.5358	16.4836	12.3926
																		86.1398	22.7482	23.0431	16.3315	16.5362	17.0792	6.4742	13.3638	16.2404	14.0988	10.1733
S1G		IC50									S1J		IC50 Huh7 2-DG
		Hep3B	4.5	5.4	4.2								Concentration (ug/ml)	Huh 7 LR			Huh7 LR+ 2-DG
		Huh7	6.8	7.4	7.7								0	105.36	101.2	102.3	100.2	105.3	102.2
		SNU398	8.4	6.5	5.9								0.13	99.65	98.36	99.56	98.63	99.25	89.96
		SNU449	57.5	65.4	48.9								0.4	98.56	97.36	95.36	90.32	88.2	84.36
		Huh1	41.3	44.5	42.4								1.2	96.32	91.35	90.232	80.336	85.36	88.12
		SNU878	63.5	56.8	59.8								3.7	88.36	89.36	88.6	56.36	56.6	52.12
		SNU475	35.6	38.7	45.6								11.1	79.69	77.36	87.36	42.06	39.36	48.38
		Hep G2	86.4	78.5	77.6								33.3	72.33	51.34	56.35	28.36	20.35	28.36
		HCC-LM3	65.6	64.5	72.4								100	28.36	38.39	32.5	18.36	29.38	24.35
		HLF	49.8	52.4	45.6
		HLE	58.6	55.1	59.8
		PLC8024	44.5	35.6	45.8
S1K
			huh7 apoptosis 2-DG
			1-1.fcs	1.17 %	4.74 %	5.91	100	5.91		NC	DMSO
			1-2.fcs	1.10 %	4.55 %	5.65		5.65		NC	DMSO
			1-3.fcs	1.01 %	5.23 %	6.24		6.24		NC	DMSO						NC			2-DG
			2-1.fcs	2.99 %	8.93 %	11.92		11.92		NC	LVN					DMSO	0.996067	0.952247	1.05168	2.00899	2.01404	1.9618
			2-2.fcs	3.18 %	8.77 %	11.95		11.95		NC	LVN					LVN (40 µM)	1.64157	1.66348	1.59438	4.08876	4.32977	5.54494
			2-3.fcs	2.97 %	8.67 %	11.64		11.64		NC	LVN
			4-10.fcs	2.78 %	6.96 %	9.74		9.74		2-DG	DMSO
			4-11.fcs	2.67 %	7.20 %	9.87		9.87		2-DG	DMSO
			4-12.fcs	2.75 %	6.71 %	9.46		9.46		2-DG	DMSO
			4-2.fcs	9.06 %	15.2 %	24.26		24.26		2-DG	LVN
			4-3.fcs	9.99 %	15.7 %	25.69		25.69		2-DG	LVN
			4-4.fcs	10.9 %	22.0 %	32.9		32.9		2-DG	LVN
		S1L	Huh7 LR siTUFM SIBP3
			Concentration (ug/ml)	Huh7 siNC			siTUFM-1			siTUFM-2			siIGF2BP3-1			siIGF2BP3-2
			0	101.8	102.5	104.2	102.3	108.2	104.2	100.5	103.4	102.1	102.1	104.2	101.4	101.3	100.6	103.2
			0.13	96.8	97.6	101.3	96.8	96.7	98.3	98.6	99.7	96.5	96.8	95.6	94.7	96.9	93.1	92.5
			0.4	94.2	96.5	93.7	93.5	93.2	92.1	93.4	90.5	89.6	90.2	86.9	83.6	78.6	75.2	72.9
			1.2	92.5	91.7	93.2	90.2	86.3	82.5	80.3	82.6	81.4	78.6	75.3	70.5	63.2	62.7	69.6
			3.7	86.3	84.2	83.6	72.5	70.6	69.5	75.3	70.3	69.6	50.3	48.6	54.2	50.3	48.6	52.7
			11.1	80.56	79.6	82.1	63.2	56.8	70.2	62.1	63.2	53.6	41.2	40.7	36.8	32.7	41.5	39.8
			33.3	59.3	56.6	59.8	45.6	43.2	36.5	33.5	28.6	35.3	26.3	29.6	23.4	25.6	21.9	27.3
			100	30.9	43.2	28.6	23.4	25.3	26.5	22.5	26.8	29.7	15.8	19.6	21.4	11.1	15.6	16.8

## Sheet: Figure 2 
2C	Hep 3B	siIGF2BP3
	Concentration (ug/ml)	sh-NC			sh#1-IGF2BP3			sh#2-IGF2BP3
	0	103.884	89.2693	106.847	100.402	101.476	100.869	99.6454	111.939	99.6903
	0.13	101.415	105.267	79.1968	95.3107	94.3107	95.3107	91.3712	90.6903	86.6903
	0.4	96.8729	92.3832	91.738	87.456	85.456	87.456	86.9267	88.2979	81.5603
	1.2	89.7169	93.0217	88.5319	86.2837	83.2837	86.2837	78.1324	84.7518	87.6359
	3.7	72.6794	74.3581	62.5082	72.3329	82.3329	72.3329	76.8321	81.7967	76.8321
	11.1	62.9296	77.8144	67.6958	39.0387	35.0387	39.0387	30.6619	37.7778	30.7778
	33.3	50.8097	64.8585	59.9085	32.8253	36.8253	32.8253	20.26	20.4964	20.3783
	100	33.1073	30.8584	31.896	11.7233	13.7233	11.7233	12.9787	9.63121	13.1206
2D						Hep 3B
	Concentration (ug/ml)	Scr			shBP3			shBP3 +WT			shBP3 +KR
	0	98.5986	102.73	98.6717	97.0225	102.071	100.906	104.365	98.9879	100.707	93.5671	104.645	101.788
	0.13	97.5613	102.939	101.695	83.1823	89.7493	91.0204	95.3814	98.5986	96.7341	96.6542	96.5971	96.3644
	0.4	98.9148	96.6467	99.2806	79.5104	86.5011	91.7971	90.3729	94.9427	94.2116	85.8864	85.954	86.7253
	1.2	94.6348	95.6956	91.123	77.0036	72.4491	72.4491	80.5752	98.562	88.1794	85.9039	87.5973	76.2095
	3.7	78.8131	75.8299	72.5688	58.0605	49.641	57.7969	81.6522	84.5751	80.8438	75.2775	75.2294	75.2559
	11.1	67.7066	71.8377	57.2874	34.777	37.8569	34.1415	72.5033	67.9929	71.9912	34.4568	44.5	35.3066
	33.3	55.0037	58.2939	57.068	28.9243	25.456	25.8797	54.0898	57.5048	58.4697	35.6015	23.4765	38.7798
	100	46.0102	41.2942	39.1738	14.8641	12.4985	13.7343	39.5037	38.2868	31.7721	18.778	10.143	19.594
2E					Hep 3B
		Scr			shBP3			shBP3+WT			shBP3+KR
	DMSO	0.908646	1.09135	1	2.11909	2.2708	2.13866	1.12561	0.500816	0.389886	1.65742	1.71778	1.88418
	Lenvatinib	1.02032	0.994193	0.985483	4.15595	4.10618	4.21817	1.2219	1.26918	1.25674	4.52924	4.41725	4.49191
2H					LIVER weight oeIGF2BP3 KR + SCR sh vec oe kr									liver/body weight oeIGF2BP3 KR + SCR sh vec oe kr
		scr+PBS	scr+LVN	Vec+PBS	Vec+LVN	OE+PBS	OE+LVN	KR+PBS	KR+LVN
		4.52	3.62	1.73	1.12	5.36	4.56	1.32	1.21				scr+PBS	scr+LVN	Vec+PBS	Vec+LVN	OE+PBS	OE+LVN	KR+PBS	KR+LVN
		3.12	3.24	1.92	1.31	4.25	5.32	1.59	1.15				0.195502	0.18822	0.078281	0.0530806	0.22521	0.170149	0.059193	0.057075
		3.56	3.41	1.52	1.14	4.76	5.27	1.68	1.42				0.124204	0.159777	0.090141	0.064532	0.166016	0.190681	0.070667	0.051111
		4.87	3.54	1.82	1.21	5.34	5.68	1.58	1.24				0.159142	0.16907	0.067556	0.0506667	0.172464	0.184266	0.079245	0.066355
		5.47	3.12	1.65	1.17	6.34	4.89	1.91	1.14				0.169391	0.1597	0.078788	0.0540179	0.210236	0.190604	0.068398	0.055605
													0.22594	0.106848	0.073333	0.0549296	0.221678	0.177818	0.086425	0.051584

## Sheet: Figure S2 
								Huh7			shIGF2BP3
				S2A		Concentration (ug/ml)	Scr			sh#1-IGF2BP3			sh#2-IGF2BP3
						0	109.511	105.234	102.255	109.057	100	105.893	104.293	91.4132	104.293
						0.13	107.915	101.362	100.34	99	97	94	98.7478	95.7066	100.537
						0.4	96.9362	100.085	106.979	96	95	94	88.4258	98.0322	83.0411
						1.2	90.383	93.7447	99.4043	92	89	89	82.6476	86.2433	86.9589
						3.7	83.1489	82.1277	89.9149	86	88	87	74.4365	78.9266	76.78
						11.1	78.0426	70.2553	75.0638	45	46	44	31.932	38.9088	37.2987
						33.3	50.3404	56.4681	51.1064	20	22	18	17.0662	25.9928	24.3828
						100	35.1064	35.1064	32.3404	12	13	15	11.5206	14.3649	10.483
												Huh7
				S2B			Concentration (ug/ml)	Scr			shBP3			shBP3 +WT			shBP3 +KR
							0	103.795	99.3399	96.8647	98.5856	101.204	100.211	109.644	98.0495	92.3064	91.3803	108.765	99.8544
							0.13	93.8119	105.281	93.5644	87.6196	86.2865	83.217	100.555	100.297	96.2184	91.9918	100.379	88.3227
							0.4	92.3267	102.805	101.898	84.6404	89.2657	92.9883	86.48	86.7297	100.205	96.5084	91.3803	103.087
							1.2	104.703	93.0693	93.4818	72.0433	77.5504	76.8697	91.8902	95.0531	103.376	82.5568	73.2964	73.7333
							3.7	96.2871	91.4191	94.967	54.5742	62.1125	72.2239	99.9639	91.6405	84.7321	66.5696	62.9004	86.4881
							11.1	80.1155	93.5644	91.8317	35.486	45.5462	46.5724	74.8034	64.9699	60.713	41.0949	49.7816	39.9534
							33.3	59.3399	52.8713	57.3267	27.4902	37.4631	36.5363	50.2733	60.4457	59.6775	39.3477	21.8171	22.1811
							100	37.9703	32.3432	20.132	12.5489	18.4171	12.4586	35.3863	36.988	35.3114	17.8567	12.1433	12.6674
				F S2C
								Huh7
						Scr			shBP3			shBP3+WT			shBP3+KR
					DMSO	1.02042	1.03536	0.944223	1.41335	1.45518	1.45368	0.833665	0.77241	0.785857	1.51345	1.58068	1.56126
					Lenvatinib	0.972857	0.961071	1.06607	2.73536	2.61536	2.72464	0.957857	0.935357	0.9675	2.13964	2.17393	2.26929

## Sheet: Figure 3 
																																				apoptosis		hep 3B LR
																																						siNC			siPCK2-1			siPCK2-2			siNRF2-1
					3B																																0.989041	0.960274	1.05068	3.57671	3.58356	3.39726	3.20548	3.36986	3.34247	2.53562	2.4863	2.5137	2.20548
							siPCK2 siNRF2 siAKNA IC50 3B			Concentration (ug/ml)	LR Scr			si#1-PCK2			si#2-PCK2			si#1-NRF2			si#2-NRF2			si#1-AKNA			si#2-AKNA
										0	102.4	99.8	101.8	99.7	102.1	98.6	101.1	96.5	98.9	99.4	97.8	105.5	101.2	102.5	96.7	102.4	104.1	94.2	101.7	106.7	92.1
										0.13	100.1	92.8	96.7	95.4	97.5	94.4	99.4	90.3	92.1	95.4	96.4	97.8	89.8	97.5	99.7	90.2	95.4	93.4	95.8	97.6	90.7
										0.4	89.9	97.8	96.8	80.3	85.6	86.9	82.4	85.6	89.7	85.6	83.7	89.7	83.6	86.7	89.5	85.6	83.7	89.7	85.6	86.9	81.5
										1.2	85.7	89.7	83.8	79.7	73.3	76.8	80.1	75.6	79.5	79.8	73.4	79.8	80.5	79.7	76.9	79.8	79.9	80.1	79.8	82.4	79.9
										3.7	72.4	80.3	73.4	49.7	59.7	60.1	70.2	63.4	69.7	60.1	63.4	69.7	63.4	69.7	66.7	62.4	69.7	63.4	69.7	70.1	68.7
										11.1	75.2	71.3	69.7	41.2	40.4	35.2	45.4	40.1	46.4	44.9	45.6	50.1	41.7	49.4	45.9	59.1	67.8	59.4	63.4	61.2	59.7
										33.3	56.7	63.8	61.1	30.1	25.3	19.7	34.1	32.2	26.9	32.4	30.7	38.7	32.4	31.4	35.4	51.1	54.5	58.7	59.7	58.6	51.4
										100	35.6	34.5	28.7	12.1	12.7	9.4	13.5	19.7	16.4	18.9	13.5	16.4	27.1	21.3	15.4	39.89	49.8	45.68	39.6	41.2	39.7
					3C
							Hepa 3B LR shBP3 PCK2 NRF2				siNC			shBP3＃1			shBP3＃2
										IGF2BP3	1.03342	0.02373	3	0.15716	0.02592	3	0.20665	0.02529	3
										PCK2	1.00552	0.12157	3	0.2103	0.06976	3	0.34461	0.08863	3
										NRF2	1.02	0.10246	3	0.37824	0.17932	3	0.2462	0.11963	3
					3D		IC50
							3B VEC WT WT+siPCK2 1 siPCK2 2 oePCK + NCT503 LR+NCT			Concentration (ug/ml)	Vec			WT			WT+si＃1PCK2			WT+si＃2PCK2
										0	92.3172	97.7518	109.931	99.422	109.414	91.1643	95.6471	96.8883	107.465	102.404	112.74	109.976
										0.13	80.0319	79.9699	80.085	96.8282	95.1742	96.2428	83.2562	83.4696	73.8448	86.875	92.4038	90.7212
										0.4	71.1896	75.7922	74.0574	87.7481	82.1305	91.6515	78.7833	74.5143	77.231	88.8702	84.1106	80.3846
										1.2	62.3385	62.1349	55.9391	81.9158	81.9083	86.3254	68.3048	69.275	66.9852	76.6586	69.5673	63.1731
										3.7	53.2838	58.7715	53.9034	65.7531	64.9249	64.9092	62.6774	58.5054	59.5726	68.9904	51.7308	48.2452
										11.1	49.3008	50.6284	49.7433	58.7481	58.5277	59.7936	47.7357	48.706	45.0191	37.3077	41.5144	31.5144
										33.3	38.5909	31.4392	39.9451	54.6259	58.6185	55.8662	37.2572	35.2197	33.4732	32.6442	31.5385	27.4519
										100	18.0032	14.1945	16.8517	42.1222	47.3675	45.6251	10.0905	12.031	11.0607	20.4567	12.6442	12.4411
							apoptosis
									3B LR shBP3			Vec			WT			WT+si＃1PCK2			WT+si＃2PCK2
										apoptosi	0.963989	0.955679	1.08033	0.198199	0.226454	0.245152	0.98892	0.99723	0.980609	0.926593	0.955679	0.947368
																				GSSG
					3F		ROS		hep3B									3G			Vec			BP3WT			BP3WT+siPCK2
								Vec			BP3WT			BP3WT+siPCK2						Hep 3B WT	6.72	7.92	9.36	15.63	16.78	13.88	11.2	9.92	10.16
							DMSO	1.0593	1.03286	1.06606	1.01678	1.04276	1.08983	1.1108	1.13573	1.14296				Huh7 WT	8.90525	6.60589	8.48886	13.8504	17.7846	16.1033	7.35641	8.2119	10.8384
							LVN (20 µM)	1.63917	1.82582	1.71012	1.16871	1.18373	1.20273	1.42118	1.62857	1.71012
							LVN(40 µM)	2.17407	2.15973	1.95619	1.56111	1.59187	1.37609	1.99522	1.8744	1.88058
																					NADPH
																					Vec			BP3WT			BP3WT+siPCK2
																				Hep 3B	0.872175	1.15277	0.975058	2.4961	3.36009	2.75214	1.00779	0.899065	1.18316
																				Huh7	1.13751	0.773907	1.08858	2.21164	2.48517	2.69644	0.997405	1.10971	1.37324
					3H			Ctrl					3-MPA					Lenvatinib					Combine							Ctrl					3-MPA					Lenvatinib					Combine
							1	109	161	134	152	198	132	122	134	189	191	212	157	186	204	188	211	198	186	201	175		1	109	161	134	152	198	132	122	134	189	191	212	157	186	204	188	211	198	186	201	175
							2	258	217	312	299	354	212	234	214	271	297	254	211	297	212	238	200	187	167	189	145		2	258	217	312	299	354	212	234	214	271	297	254	211	297	212	238	200	187	167	189	145
							3	398	525	421	356	497	378	312	254	301	286	312	433	389	298	321	132	110	121	131	91		3	398	525	421	356	497	378	312	254	301	286	312	433	389	298	321	132	110	121	131	91
							4	654	897	632	812	512	521	498	379	315	534	632	512	536	318	397	95	69	109	110	56		4	654	697	532	612	512	521	498	379	315	534	632	512	536	318	397	95	69	109	110	56
							5	769.5	1080	1008	1125	552	850	505	610	425	700	944	571.5	645	400	550	62.5	46	108	90	18		5	769.5	880	708	925	552	850	505	610	425	700	944	571.5	645	400	550	62.5	46	108	90	18
[truncated: 8 more columns]

## Sheet: Figure S3 
S3B
			Huh7-LR		IC50
	Concentration (ug/ml)	LR Scr			si#1-PCK2			si#2-PCK2			si#1-NRF2			si#2-NRF2			si#1-AKNA			si#2-AKNA
	0	107.796	102.418	101.786	102.4	104.2	101.2	101.5	103.1	98.7	105.6	101.3	99.7	102.4	100.1	99.7	101.1	103.1	100.1	101.2	102.4	100.4
	0.13	99.08	98.9	97.8	98.9	91.2	98.7	87.6	89.7	94.5	98.5	95.7	93.3	94.1	96.7	86.9	99.4	98.4	92.4	97.5	96.4	95.7
	0.4	91.5	93.5	95.8	80.1	89.5	79.5	89.7	77.5	85.6	90.2	87.9	90.5	79.8	80.1	76.7	95.4	78.9	81.1	90.2	88.7	85.6
	1.2	89.8	90.2	91.5	79.7	84.2	79.4	75.4	71.2	78.9	88.5	83.4	78.5	75.4	74.2	77.1	80.1	79.5	79.5	83.1	80.4	73.5
	3.7	86.4	85.7	84.6	76.5	69.8	69.7	69.5	67.5	70.2	79.5	70.1	69.7	70.5	73.1	62.4	88.5	75.6	73.8	77.5	75.3	68.8
	11.1	83.7	73.5	75.8	42.4	38.7	32.2	36.9	35.4	29.8	49.4	38.9	44.2	41.1	47.4	49.1	57.1	65.5	58.7	59.6	58.6	62.8
	33.3	63.4	53.2	59.8	26.5	39.8	24.7	21.2	23.4	19.7	28.4	29.8	27.4	24.1	32.3	39.7	53.1	59.1	58.5	51.7	59.6	59.8
	100	40.9	30.8	37.8	19.4	10.2	13.1	12.3	9.8	10.1	20.1	18.4	19.7	18.2	9.8	17.1	36.4	38.7	41.7	41.1	38.7	45.2
		apoptosis		Huh7-LR
S3C			siNC			siPCK2-1			siPCK2-2			siNRF2-1			siNRF2-2			siAKNA-1			siAKNA-2
		Huh7 LR-shBP3	1.20852	1.23346	0.558019	3.74506	3.70038	3.56841	3.88535	3.87288	3.80845	2.76723	2.90336	2.89505	2.34846	2.3495	2.29962	0.448909	1.5452	0.380326	1.62106	0.609976	1.57845
S3D
		huh7 LR shBP3 PCK2 NRF2					shNC			sh＃1			sh＃2
						IGF2BP3	1.05138	0.25684	3	0.15872	0.05324	3	0.15017	0.06726	3
						PCK2	1.09376	0.10739	3	0.19086	0.07026	3	0.11905	0.05003	3
						NRF2	1.03796	0.05961	3	0.11569	0.07459	3	0.12558	0.04338	3
S3F
				IC50
		Huh7			Concentration (ug/ml)	Vec			WT			WT+si＃1PCK2			WT+si＃2PCK2							huh7 LR shBP3
					0	97.7906	100.442	101.767	93.5671	104.645	101.788	104.734	104.734	90.5322	100.39	100.459	99.1518
					0.13	88.2053	97.0836	89.1231	96.6542	96.5971	96.3644	78.6526	82.14	82.7835	89.1793	83.2187	85.5112			SF3
					0.4	88.62	89.0476	83.5214	85.8864	85.954	86.7253	76.5706	74.8278	74.8261	85.8551	82.6456	69.8074
					1.2	59.1434	63.2223	70.3603	85.9039	87.5973	76.2095	66.1555	75.1368	65.3989	70.0092	70.1752	70.4755					3-7.fcs	4.40 %	29.3 %	0.337	100	33.7		sh+vec			0.995569									apoptosis
					3.7	58.3277	52.6173	51.2916	75.2775	75.2294	75.2559	56.8762	66.7805	56.537	58.6612	52.2856	49.2343					3-8.fcs	4.50 %	29.5 %	0.34	100	34		sh+vec			1.00443													huh7 vec wt wt+siPCK2-1 siPCK2-2
					11.1	42.93	43.1339	41.9103	64.4568	64.5	65.3066	56.5271	51.9191	48.8752	46.1394	46.1394	59.2618					3-9.fcs	4.35 %	29.5 %	0.3385	100	33.85		sh+vec			1
					33.3	40.3807	42.3182	32.7328	61.6015	53.4765	58.7798	33.0473	34.4388	40.9613	30.807	39.0876	36.9097					1-5.fcs	1.08 %	8.12 %	0.092	100	9.2	WT				0.271787									Vec			WT			WT+SIPCK2-1
					100	10.4011	13.4602	12.3385	38.778	38.143	37.594	10.1751	20.349	11.9144	12.0931	14.9599	17.79					3-13.fcs	1.38 %	6.77 %	0.0815	100	8.15	WT				0.240768								Huh7 LR-shBP3	0.995569	1.00443	1	0.271787	0.240768	0.295421	0.932644	0.9226	0.724963
																						5-9.fcs	1.00 %	9.00 %	0.1	100	10	WT				0.295421
																						2-8.fcs	3.47 %	28.1 %	0.3157	100	31.57		wt+siPCK2-1			0.932644
																						2-9.fcs	4.13 %	27.1 %	0.3123	100	31.23		wt+siPCK2-1			0.9226
S3G																						2-10.fcs	3.94 %	20.6 %	0.2454	100	24.54		wt+siPCK2-1			0.724963
																						5-1.fcs	5.82 %	27.5 %	0.3332	100	33.32			wt+siPCK2-2		0.984343
																						5-2.fcs	5.94 %	27.6 %	0.3354	100	33.54			wt+siPCK2-2		0.990842
																						5-3.fcs	6.33 %	28.9 %	0.3523	100	35.23			wt+siPCK2-2		1.04077
				GSH/GSSG WT LR 3B HUH7									NADPH/NADH WT LR HUH7 3B
					Par			LR						Par			LR
				Hep 3B	7.6	5.8	8.6	25.12	15.26	30.12			Hep 3B	1.12	0.89	1.14	3.56	4.96	5.12
				Huh7	5.1	6.9	1.2	25.3	21.4	30.78			Huh7	0.89	1.02	1.27	6.12	5.11	7.15
S3I
																huh7LR
			ROS			LR NC			shPCK2							ROS
					DMSO	0.986016	0.997849	1.01614	1.2881	1.32539	1.15185						Scr			shPCK2
					LVN (20 µM)	1.41538	1.51614	1.49731	2.13248	2.23324	2.57296					DMSO	0.93715	0.946425	1.11643	1.46779	1.36351	1.3544
					LVN(40 µM)	2.07028	1.94156	1.92919	3.99416	3.8829	3.88551					LVN (20 µM)	1.13888	1.16959	1.18129	2.04996	2.0292	1.94833
																LVN (40 µM)	1.39116	1.40049	1.33195	3.1717	3.15004	2.58348
S3J
				relative NADPH/NADH Scr sh HUH7 3B													GSH/GSSG scr sh HUH7 3B
							LR-Scr			shPCK2-1			shPCK2-2					LR-Scr			shPCK2-1			shPCK2-2
						Hep 3B LR	1.04132	1.29587	0.704132	0.209917	0.316694	0.139835	0.178512	0.284298	0.155372		Hep 3B LR	30.11	25.23	29.78	7.12	9.12	4.35	8.12	5.4	9.3
						Huh7 LR	0.906195	1.10088	0.899115	0.255929	0.220531	0.322832	0.20177	0.169912	0.180531		Huh7 LR	21.21	15.26	25.12	6.23	4.53	8.12	10.1	3.4	5.9
S3K
						huh7
				Vec			BP3WT			BP3WT+siPCK2
			DMSO	0.916315	1.04508	1.0386	1.09122	1.12907	1.14309	1.09454	1.14309	1.17189
			LVN (20 µM)	1.49819	1.71894	1.78091	1.30353	1.31182	1.24744	1.65938	1.64867	1.7025
			LVN(40 µM)	2.90832	2.94723	2.88872	1.68607	1.73552	1.74125	2.66873	2.74925	2.85118
[truncated: 3 more columns]

## Sheet: Figure S4
				RIP													RIP
		S4A			Hep 3B WT			Hep 3B LR							S4B			Huh7 WT			Huh7-LR
					0.866067	1.1006	1.03334	6.73937	6.53512	6.04071								1.02434	1.02195	0.953712	2.39783	2.36544	2.30244
					1.12803	0.790751	1.08121	9.49118	10.239	8.91199								0.861352	1.15519	0.98346	3.62582	3.51914	3.53018
		S4E
						Hep 3B			Hep3B-LR										Hep 3B			Hep3B-LR
						WT IP			LR IP										WT IP			LR IP
					P-1	1.25308	1.21012	1.18221	2.4245	2.67723	2.2878							N-1	0.952242	0.941759	1.106	1.46895	2.51332	2.29554
					P-2	0.172417	0.116121	0.0795266	0.297262	0.326662	0.344951							N-2	0.00640652	0.320326	0.320326	4.64487	4.13708	4.88423
					P-3	1.16925	0.919421	0.911325	2.85924	2.43027	2.43228							N-3	0.977928	0.573409	0.82402	0.9861	0.694629	0.679646
					P-4	0.656202	0.716922	0.774654	0.56628	0.618663	0.668475							N-4	0.314502	0.280805	0.311132	0.332474	0.301023	0.349322
						Huh7 WT IP			Huh7-LR IP
						WT IP			LR IP										Huh7 WT IP			Huh7-LR IP
					P-1	0.0579249	0.0643197	0.160145	0.0171413	0.0218556	0.103166							N-1	0.7192	0.605546	1.67525	2.92755	2.86452	3.73278
					P-2	0.141241	0.156838	0.390465	0.150478	0.0965851	0.376498							N-2	0.183187	0.140803	0.0851539	0.334753	0.536263	0.669926
					P-3	0.0831201	0.182451	0.0924506	0.670312	0.659494	0.90305							N-3	0.156155	0.381664	0.366176	0.0729616	0.0747344	0.271351
					P-4	0.817842	1.32101	0.861149	4.50281	2.91118	3.90004							N-4	0.136499	0.118089	0.375986	0.265103	0.476386	0.464168
		S4F
				lucifer	CDS		PCK2						NRF2
										lucifer
					1	0.822785	1.08861	0.911392			1	1.11628	0.988372	1.01163
					2	0.193671	0.170886	0.220253			2	0.651163	0.744186	0.77907
					3	0.172152	0.194937	0.156962			3	0.418605	0.337209	0.476744
					4	0.418987	0.614557	0.394937			4	0.244186	0.22093	0.151163
					5	0.451899	0.478481	0.550633			5	0.209302	0.27907	0.186047
					6	0.803797	0.943038	0.648101			6	0.986468	0.883721	0.918605
					7	0.167089	0.127848	0.179747			7	0.151163	0.22093	0.27907
		S4H		reader writer					reader writer
						Hep 3B WT	Hep 3B LR			Huh 7 WT	Huh 7 LR
					METTL3	1.0709	1.86171		METTL3	1.70282	2.70974
					METTL14	0.63002	1.41677		METTL14	1.35963	3.02503
					WTAP	1.03881	1.86171		WTAP	1.41806	2.01212
					ZC3H13	0.29107	0.65947		ZC3H13	2.38676	3.45622
					eIF3	0.36899	1.19779		eIF3	0.31522	2.79261
					VIRMA	0.64781	1.86171		VIRMA	0.87516	1.25113
					ALKBH5	1.03073	0.8454		ALKBH5	2.08952	1.44329
					FTO	1.18742	1		FTO	2.49705	2.44781
					YTHDF1	1.20196	0.93795		YTHDF1	1.56627	1.63108
					YTHDF2	1.16013	0.93161		YTHDF2	1.3	1.5
					YTHDF3	0.86013	0.63161		YTHDF3	2.92622	1.49688
					YTHDC1	0.75349	0.74113		YTHDC1	1.73312	1.27932
					YTHDC2	1.28666	1		YTHDC2	1.71515	1.55959
					IGF2BP1	0.53958	0.72809		IGF2BP1	1.05823	0.72809
					IGF2BP2	1.05823	1.34558		IGF2BP2	0.60973	1.34558
					IGF2BP3	0.60973	1.55417		IGF2BP3	1.03601	1.85417
																				Relative siWRITER HUH7 PCK2
		S4I
								siNC			＃1			＃2										siNC			＃1			＃2
					Relative siWRITER 3B PCK2		siMETTL3	0.9658	0.051012	3	0.182072	0.06955	3	0.24085	0.06096	3							siMETTL3	0.98638	0.120157	3	0.292768	0.08846	3	0.22802	0.0146	3
							siMETTL14	1.1012	0.0113202	3	0.952936	0.03903	3	0.91774	0.13082	3							siMETTL14	1.01101	0.020157	3	0.996421	0.08846	3	0.859397	0.0146	3
							siWTAP	0.9687	0.0102202	3	0.951893	0.06298	3	0.984931	0.1028	3							siWTAP	0.94968	0.020157	3	0.951697	0.11716	3	0.928583	0.09582	3

## Sheet: Figure S5 
					S5A
						siMETTL3 RIP PCK2 NRF2 3B LR
								Hep 3B LR NC			Hep 3B LR siMETTL3					Huh7 LR NC			Huh7 LR siMETTL3
							PCK2	1.0407	1	1	0.695658	0.654861	0.654861		PCK2	0.9915	1.0042	1.0042	0.6058	0.5703	0.5703
							NRF2	0.9915	1	1	0.2171	0.2178	0.2178		NRF2	1.02	0.98	1	0.3527	0.3513	0.3377
					S5B	M6A-RIP 3B lr PCK2 2022.12.30 siMETTL3
							IP			IP siMETTL3					IP			IP siMETTL3
						P-3	0.952613	0.941072	1.10631	0.530637	0.410435	0.458853		N-1	1.01964	0.908172	1.07219	0.084038	0.065245	0.068559
						P-4	1.23556	0.723314	1.04113	0.246145	0.291503	0.258845		N-2	0.993081	1.00656	1.00036	0.18354	0.110342	0.182811
					S5C			IP			IP siMETTL3						IP			IP siMETTL3
							P-3	1.09259	0.849292	1.05812	0.553789	0.494703	0.491211			N-1	0.790616	1.15066	1.05872	0.230626	0.348898	0.352104
							P-4	0.993481	1.00143	1.00509	0.316814	0.279208	0.245959			N-2	0.80899	1.09571	1.0953	0.399664	0.513364	0.4683
					S5D
									Time	siNC	siIGF2BP3#1	siIGF2BP3#2				Time	siNC	siIGF2BP3#1	siIGF2BP3#2
								PCK2 3B	0	1	1	1			NRF2 3B	0	1	1	1.01506
									0.5	0.68	0.42	0.31				1	0.74	0.61	0.59119
									1	0.39	0.2	0.1				3	0.46	0.34	0.23067
																6	0.33	0.19	0.1
					S5E				Time	siNC	siIGF2BP3#1	siIGF2BP3#2				Time(h)	siNC	siIGF2BP3#1	siIGF2BP3#2
								PCK2	0	1	1	1			NRF2	0	1	1	1
									0.5	0.72871	0.38407	0.22871				1	0.82989	0.778967	0.68261
									1	0.38428	0.10993	0.08428				3	0.53066	0.363645	0.32992
																6	0.44036	0.225824	0.11231
					S5F
								siWRITER 3B NRF2
															siWRITER 3B PCK2
									Time	siNC	siMETTL3#1	siMETTL3#2
									0	1	1	1		Time	siNC	siMETTL3#1	siMETTL3#2
									1	0.87442	0.66522	0.75367		0	1	1	1
									3	0.58692	0.46997	0.21039		1	0.42924	0.30858	0.24286
									6	0.3109	0.10297	0.03608
					S5G										siWRITER HUH7 NRF2
									siWRITER HUH7 PCK2
														Time	siNC	siMETTL3#1	siMETTL3#2
														0	1	1	1
								Time	siNC	siMETTL3#1	siMETTL3#2			1	0.87358	0.82093	0.74705
								0	1	1	1			3	0.77168	0.4873	0.33286
								1	0.493005	0.36586	0.26788			6	0.45431	0.23606	0.14089
				S5H	polysomes PCK2										polysomes β-actin										polysomes NRF2
						Fractions	shNC			shIGF2BP3#1					Fractions	shNC			shIGF2BP3#1								Fractions	shNC			shIGF2BP3#1
						0	0	0	0	0	0	0			0	0	0	0	0	0	0						0	0	0	0	0	0	0
						1	0.22	0.33	0.22	0.33	0.22	0.22			1	0.33	0.22	0.33	0.33	0.22	0.33						1	0.44	0.33	0.44	0.44	0.33	0.44
						2	0.11	0.22	0.11	0.55	0.66	0.77			2	0.11	0.22	0.11	0.55	0.77	0.66						2	0.22	0.33	0.22	0.66	0.88	0.77
						3	0.55	0.44	0.77	2.31	2.75	2.97			3	0.77	0.66	0.55	2.42	0.77	0.55						3	0.88	0.77	0.66	2.53	0.88	0.66
						4	0.11	0.22	0.11	0.11	0.11	0.22			4	0.22	0.22	0.11	0.22	0.11	0.22						4	0.33	0.33	0.22	0.33	0.22	0.33
						5	0.66	0.22	0.55	3.52	2.75	4.18			5	0.88	0.55	0.77	3.08	2.97	0.88						5	0.99	0.66	0.88	3.19	3.08	0.99
						6	0.88	0.55	0.66	5.61	5.94	6.71			6	0.77	0.66	0.88	6.27	6.16	6.38						6	0.88	0.77	0.99	6.38	6.27	6.49
						7	0.33	0.44	0.66	1.43	1.65	1.98			7	0.44	0.33	0.44	1.98	1.65	0.44						7	0.55	0.44	0.55	2.09	1.76	0.55
						8	0.66	0.99	0.55	10.12	9.46	9.79			8	0.88	0.88	0.77	9.79	9.57	9.79						8	0.99	0.99	0.88	9.9	9.68	9.9
						9	2.53	2.42	2.53	7.15	6.49	7.37			9	2.31	2.75	2.64	6.38	6.27	6.27						9	2.42	2.86	2.75	6.49	6.38	6.38
						10	6.16	6.71	6.49	6.05	5.61	6.49			10	6.38	6.16	6.71	5.94	5.72	5.39						10	6.49	6.27	6.82	6.05	5.83	5.5
						11	7.15	8.25	7.92	2.31	1.98	2.09			11	6.49	9.57	8.36	2.53	3.74	2.31						11	6.6	9.68	8.47	2.64	3.85	2.42
						12	0.55	0.22	0.88	0.66	0.55	0.44			12	0.44	0.55	0.77	0.88	0.44	0.55						12	0.55	0.66	0.88	0.99	0.55	0.66
						13	4.95	4.51	4.73	2.86	3.08	3.41			13	4.95	4.51	5.17	3.08	2.64	2.31						13	5.06	4.62	5.28	3.19	2.75	2.42
						14	6.38	6.71	6.82	3.52	3.74	4.29			14	7.04	6.71	6.82	3.85	3.74	3.41						14	7.15	6.82	6.93	3.96	3.85	3.52
						15	7.15	6.71	6.38	4.62	4.18	4.51			15	7.15	7.48	6.71	4.62	4.51	4.95						15	7.26	7.59	6.82	4.73	4.62	5.06
						16	4.18	4.29	4.62	3.41	3.08	2.75			16	4.07	3.74	4.51	3.74	3.41	2.75						16	4.18	3.85	4.62	3.85	3.52	2.86
						17	3.96	4.18	4.51	3.52	2.31	3.19			17	3.74	3.74	4.07	2.75	2.97	2.97						17	3.85	3.85	4.18	2.86	3.08	3.08
						18	4.95	5.06	5.39	3.41	3.19	3.52			18	4.51	4.73	5.17	3.74	3.08	3.19						18	4.62	4.84	5.28	3.85	3.19	3.3
						19	6.49	7.48	6.82	4.29	4.62	4.51			19	6.71	7.04	6.38	4.51	4.95	4.51						19	6.82	7.15	6.49	4.62	5.06	4.62
						20	6.82	7.59	7.81	4.62	5.06	4.73			20	7.81	7.48	8.03	4.95	5.06	5.17						20	7.92	7.59	8.14	5.06	5.17	5.28
						21	6.16	6.49	5.94	4.73	4.62	4.95			21	6.71	6.49	6.6	4.95	4.62	5.17						21	6.82	6.6	6.71	5.06	4.73	5.28
						22	4.95	4.62	4.95	3.74	3.41	3.85			22	4.51	4.95	4.73	3.85	3.74	3.74						22	4.62	5.06	4.84	3.96	3.85	3.85
						23	3.85	3.52	3.74	2.75	2.86	2.97			23	3.96	3.74	4.07	3.08	2.64	2.97						23	4.07	3.85	4.18	3.19	2.75	3.08
						24	4.62	5.39	4.51	4.18	3.74	3.85			24	5.39	4.51	4.95	3.74	3.74	3.41						24	5.5	4.62	5.06	3.85	3.85	3.52

## Sheet: Figure 4 
				4D
					Hep3B		shbp3+WT IP			shbp3+KR IP								huh7		shbp3+WT IP			shbp3+KR IP
						PCK2	1.07634	0.918076	1.00559	0.164044	0.314047	0.184218							PCK2	1.08401	0.957996	0.957996	0.12816	0.0962177	0.122023
						NRF2	1.2194	0.718219	1.06239	0.463922	0.581244	0.486866							NRF2	0.953337	1.04477	1.00189	0.287655	0.230747	0.318246
				4E	Hep3B-LR-SHbp3
						PCK2-WT			PCK2-P3-MUT			PCK2-P4-MUT							NRF2-WT			NRF2-N1-MUT			NRF2-N2-MUT
					Vec	1.18	0.94	1.12	0.98	1.01	0.85	1.02	0.988	0.95				Vec	1.14	0.97	1.08	1.02	1.1	0.86	1.01	0.86	0.97
					BP3WT	2.11	2.25	1.95	1.21	1.05	1.24	1.11	1.21	1.09				BP3WT	2.12	2.18	2.24	1.31	1.21	1.15	0.99	1.02	1.11
					BP3K76R	1.42	1.32	1.45	1.15	1.13	1.24	1.09	1.18	1.21				BP3K76R	1.34	1.28	1.43	1.21	1.15	1.18	1.12	1.15	1.24
					BP3KH3-4 mut	0.85	0.86	0.91	0.86	0.9	0.89	0.98	0.86	0.87				BP3KH3-4 mut	0.87	0.96	0.86	0.96	0.86	0.91	0.89	0.86	0.91
				4G	RIP-anti IGF2BP3	3B
								BP3 WT			BP3 WT+NALA					RIP-anti IGF2BP3	HUH7			BP3 WT			BP3 WT+NALA
							PCK2	0.981319	1.21595	0.802732	2.13507	1.68267	2.00041						PCK2	0.86798	1.02492	1.1071	2.58981	3.22757	3.56277
							NRF2	0.853615	1.00529	1.14109	1.88698	2.06327	2.1263						NRF2	0.885283	1.14581	0.968907	1.87267	1.96009	1.66846
				4J
					3B LR	Scr			shbp3			shbp3+WT			shbp3+KR
					PCK2	0.950038	0.848578	1.20138	0.129131	0.196003	0.228286	1.18063	0.950038	0.820907	0.159108	0.149885	0.205227
					NRF2	1.14908	0.996808	0.854115	0.158547	0.153838	0.122443	1.10355	0.992099	1.0596	0.0879075	0.103605	0.133431
					huh7 LR	Scr			shbp3			shbp3+WT			shbp3+KR
					PCK2	0.970479	1.10752	0.922001	0.215351	0.342138	0.261342	1.14916	1.28185	1.34276	0.166563	0.306091	0.21069
					NRF2	1.16628	1.12215	0.711578	0.292008	0.414959	0.149297	1.16825	1.36388	0.959016	0.289813	0.136344	0.216262

## Sheet: Figure 5
							5C
									Hep3B-WT-1	Hep3B-WT-2	Hep3B-WT-3	Hep3B-LR-1	Hep3B-LR-2	Hep3B-LR-3
								Glycerol 3-phosphate	3346.50000	3210.00000	2924.00000	61900.00000	60400.00000	57000.00000
								Serine	3348.50000	3791.00000	3484.00000	8615.00000	8225.00000	8495.00000
								Glycine	9510.00000	9835.00000	9590.00000	16420.00000	15395.00000	17270.00000
								L-Cystine	0.1	0.2	0.1	44.05000	27.67500	23.74000
								L-Cystathionine	2923.00000	3372.00000	3026.00000	6250.00000	6120.00000	6510.00000
								Glutathione Oxidized	3215.50000	3110.50000	2942.00000	7575.00000	8095.00000	7725.00000
								S-(5-Adenosyl)-L-Homocysteine	1164.50000	968.50000	1642.50000	2847.00000	2575.00000	3811.50000
								L-Methionine	2055.00000	2052.00000	2529.50000	3525.00000	3499.00000	3707.00000
							5D
								serine
											SCR			SH			WT			KR
									3B	0.983768	1.09631	1.06292	0.140193	0.158845	0.166886	1.04295	1.12889	1.1083	0.235334	0.268397	0.261751
									HUH7	0.897724	1.07132	1.03096	0.12657	0.143869	0.169614	0.901989	1.08177	1.08769	0.149734	0.168196	0.166015
								glycibine			SCR			SH			WT			KR
									3B	0.949794	1.0409	1.0093	0.14829	0.0894283	0.0996211	1.1468	1.05404	1.13474	0.2457	0.307364	0.279456
									HUH7	1.00249	0.924902	1.07261	0.0841677	0.106095	0.136377	1.14898	1.31601	1.34044	0.30424	0.357296	0.304933
							5E
								serine				glycine
									PR+SD		PD
								patient1	0.76983	patient16	1.11396				PR+SD		PD
								patient2	1.0551	patient17	1.30834			patient1	0.797826	patient16	3.10904
								patient3	0.325374	patient18	3.58112			patient2	0.914182	patient17	3.14078
								patient4	0.0919384	patient19	2.41399			patient3	1.03194	patient18	3.21772
								patient5	1.88353	patient20	1.59436			patient4	1.28136	patient19	3.26276
								patient6	1.38683	patient21	1.59069			patient5	1.32879	patient20	3.2682
								patient7	1.0705	patient22	1.88944			patient6	2.27288	patient21	3.42483
								patient8	1.71149	patient23	1.28634			patient7	2.30059	patient22	3.69596
								patient9	1.51295	patient24	5.35208			patient8	2.36964	patient23	3.73941
								patient10	1.13801	patient25	1.73815			patient9	2.59083	patient24	3.77538
								patient11	1.01248	patient26	2.41371			patient10	1.81711	patient25	3.86168
								patient12	0.840135	patient27	1.1993			patient11	2.65259	patient26	4.13565
								patient13	1.26486	patient28	0.429108			patient12	2.19341	patient27	4.18978
								patient14	0.426012	patient29	0.906484			patient13	1.69649	patient28	2.72932
								patient15	1.68382	patient30	0.451283			patient14	1.39398	patient29	2.84835
										patient31	1.4252			patient15	0.6258	patient30	5.64099
										patient32	1.38121					patient31	6.30771
										patient33	2.80597					patient32	2.16283
										patient34	2.35056					patient33	2.25552
										patient35	5.22142					patient34	4.87103
										patient36	2.87907					patient35	5.46691
										patient37	0.781363					patient36	4.03189
																patient37	2.64364
											3B vec wt wt+NCT KR+serine
					5F
						IC50	Concentration (ug/ml)	Vec			WT			WT+NCT-503			KR			KR+Serine
							0	97.7906	100.442	101.767	93.5671	104.645	101.788	104.734	104.734	90.5322	98.0703	101.138	100.791	99.3311	100.223	100.446
							0.13	88.2053	97.0836	89.1231	96.6542	96.5971	96.3644	78.6526	82.14	82.7835	82.5653	83.1323	84.0436	97.6466	98.6622	97.0346
							0.4	88.62	89.0476	83.5214	85.8864	85.954	86.7253	76.5706	74.8278	74.8261	76.6117	68.1196	74.8767	93.6901	94.0245	88.4727
							1.2	59.1434	63.2223	70.3603	85.9039	87.5973	76.2095	66.1555	75.1368	65.3989	64.4214	64.8761	68.5213	80.2341	87.2241	88.3389
							3.7	58.3277	52.6173	51.2916	75.2775	75.2294	75.2559	56.8762	66.7805	56.537	69.3979	71.7967	60.5862	82.3188	76.1093	72.3188
							11.1	42.93	43.1339	41.9103	64.4568	64.5	65.3066	56.5271	51.9191	48.8752	53.3268	62.8234	56.9794	70.7581	72.3969	67.7481
							33.3	40.3807	42.3182	32.7328	55.6015	53.4765	58.7798	33.0473	34.4388	40.9613	39.5386	36.9818	36.4339	67.1572	61.6165	66.2319
							100	10.4011	13.4602	12.3385	28.778	38.143	27.594	10.1751	10.349	11.9144	18.637	11.0023	17.3888	21.6276	32.7759	29.6276
							WT+NCT KR+SERINE 33B
								VEC			WT			WT+NCT-503			KR			KR+serine
						Apoptosis	Hep 3B LR-shBP3	0.878758	1.04462	1.07662	0.284287	0.384093	0.476916	1.03298	0.954413	0.907856	0.992241	1.12318	1.12609	0.395441	0.371581	0.209214
								3B ROS
					5G
						ROS levels
							Vec			WT			WT+NCT-503			KR			KR+Serine
						Hep 3B LR-shBP3	1.06848	1.06119	0.870327	0.303496	0.312603	0.306506	1.17615	1.18832	1.03252	1.08323	1.06848	1.07952	0.345086	0.346229	0.362652
						Huh7 LR-shBP3	0.9032	1.05739	1.03941	0.286767	0.289605	0.348495	1.08311	1.05739	1.08683	1.04297	1.06468	0.846404	0.256517	0.328317	0.334893
					5H						GSH/GSSG
							Vec			WT			WT+NCT			KR			KR+Serine
						Hep 3B LR-shBP3	3.5	5.8	4.2	18.8171	13.7463	15.4366	7.91429	5.56914	6.35086	4.86766	5.90819	3.36901	21.4	22.5	18.9
						Huh7 LR-shBP3	2.9	3.7	4.5	18.992	19.712	14.592	4.992	4.624	5.52	5.656	4.664	4.248	19.8	21.4	20.8
											relative NADPH
							Vec			WT			WT+NCT			KR			KR+Serine
						Hep 3B LR-shBP3	0.872175	1.15277	0.975058	3.4961	3.36009	4.75214	0.869	0.912	0.75	1.012	1.112	0.869	3.00779	2.89906	3.18316
						Huh7 LR-shBP3	1.13751	0.773907	1.08858	2.21164	3.48517	2.69644	0.978	0.896	0.856	0.968	0.856	1.241	3.1974	4.11097	2.37324
																																						tumor weight
						tumor volume	BP3WT					BP3WT+serine					KR					KER+SERINE					BP3WT+serine+BSO					KR+serine+BSO							Vec+PBS	PCK2+PBS	Vec+LVN	PCK2+LVN	Vec+LVN+BSO	PCK2+LVN+BSO
					5I	1	11	15	11	12	11	18	12	12	1.4	11	29	18	22	13.1	21	19.8	19	22	30.14	21.1	17.1	15	14	12	11	18	15	14.2	1.74	16			0.88	0.98	0.25	0.9	0.17	0.18
						2	261	133	181	153	156	295	297	199.5	115	107	125	104.125	111	75.6	118.5	275	227	179.95	141.5	110.7	145	129.7	19.95	115	107	62.5	42.5	121.1	44.56	50.185			0.612	0.75	0.17	0.75	0.12	0.13
						3	361	233	281	153	156	325	335	373	298.5	231	175	52.5	61	66	78.5	325	305	273	298.5	231	93.5	97	17.21	21	71	51.06	37	80.8	31	50.35			0.536	0.62	0.12	0.58	0.1	0.18
						4	434	314	312	307.5	340	468	414	482	427.5	440	74	41.5	56	55	47.5	434	429	378.2	320.75	421.4	72.5	26	11	11	30.8	41.15	26	17	30	22.5			0.487	0.63	0.13	0.55	0.1	0.12
						5	534	414	382	407.5	424	514	516	518.5	623.4	556	50.144	43.15	48	45	38.5	524	484	458.2	391.75	435	21.0125	16	9	10.8	18	20.25	16	27	20	12.5			0.365	0.68	0.16	0.311	0.05	0.03
						serine
					5k				VEC			WT			WT+SIPCK2
							3B-SHBP3	0.920868	1.02773	1.05141	6.25068	6.4685	6.60476	0.933866	0.957871	0.950307
							HU7-SHBP3	0.916031	1.02706	1.05691	6.38194	6.42381	6.63966	1.40907	1.62697	1.50979
					5L
						serine										vec			BP3WT			BP3WT+siPCK2
							m+0	m+1	m+2	m+3				oeBP3+siPCK2 m+2 serine		1.02	1.05	0.95	2.35	1.98	2.92	1.12	1.25	1.34
						Vec	39.63	19.64	21.83	18.9
						BP3WT	11.15	21.92	49.3	17.63						vec			BP3WT			BP3WT+siPCK2
						BP3WT+siPCK2	34.65	21.25	19.85	24.25				oeBP3+siPCK2 m+1 glycine		0.96	1.12	0.97	2.41	2.54	1.99	0.869	0.968	1.02

[truncated: 9 more sheets: Figure S6, Figure S7, Figure 6, Figure S8, Figure S9, Figure 7, Figure S10, Figure 8 , Figure S 11]
